# Supplementary material for: Seeing Beyond Morphology-Standardized Stress MRI to Assess Human Knee Joint Instability
Source: Diagnostics (Basel). 2021 Jun 4;11(6):1035. doi: 10.3390/diagnostics11061035 (PMC8226919; doi:10.3390/diagnostics11061035)
Supplement: Supplementary file 1 [file diagnostics-11-01035-s001.zip]

Archive with 1 entries (1 files):
- diagnostics-1219686-supplementary.pdf
